# Supplementary material for: Preparation of Mechanically Stable Superamphiphobic Coatings via Combining Phase Separation of Adhesive and Fluorinated SiO2 for Anti-Icing
Source: Nanomaterials (Basel). 2023 Jun 16;13(12):1872. doi: 10.3390/nano13121872 (PMC10304342; doi:10.3390/nano13121872)
Supplement: Supplementary file 1 [file nanomaterials-13-01872-s001.zip]

Archive with 4 entries (3 files):
- nanomaterials-2438589 supplementary materials.pdf
- Supplementary files/
- Supplementary files/Movie S1.avi
- Supplementary files/Movie S2.avi
